# Supplementary material for: The Tien Shan vole (Microtus ilaeus; Rodentia: Cricetidae) as a new species in the Late Pleistocene of Europe
Source: Ecol Evol. 2021 Nov 4;11(22):16113–25. doi: 10.1002/ece3.8289 (PMC8601874; doi:10.1002/ece3.8289)
Supplement: Supplementary file 2 — Table S1‐S7 [file ECE3-11-16113-s001.xlsx]

## Sheet: Table S1
Table S1. Details of the investigated specimens and sequencing statistics.
	Lab ID	Country	Site	Layer	# unique reads mapped to mtDNA (mapQ>=30)	consensus called?	mtDNA fragment called1		fold coverage of the called mtDNA fragment	Nucleotide misincorporation frequency at 3’ end	Nucleotide misincorporation frequency at 5’ end	mean DNA molecule length	Species	GenBank	DNA extraction blank
Ancient specimens
1	MI768	Bulgaria	Cave 16	9b	1951	1	cytb		16.25	0.315904	0.304878	85	M. ilaeus (new lineage)	MZ362416	K7
2	MI769	Bulgaria	Cave 16	9b	541	0	-	low cov		n.a.	n.a.				K7
3	MI770	Bulgaria	Cave 16	9b	202	0	-	low cov		n.a.	n.a.				K7
4	MI771	Bulgaria	Cave 16	9b	328	0	-	low cov		n.a.	n.a.				K7
5	MI785	Bulgaria	Cave 16	9a	857	1	cytb		9.52	0.259414	0.221311	89	M. ilaeus (new lineage)	MZ362417	K10
6	MI786	Bulgaria	Cave 16	9a	82	0		low cov		n.a.	n.a.				K6
7	MI787	Bulgaria	Cave 16	9a	1655	0		Pseudogenes/contamination		n.a.	n.a.				K10
8	MI788	Bulgaria	Cave 16	9a	920	0		Pseudogenes/contamination		n.a.	n.a.				K10
9	MI791	Bulgaria	Cave 16	9a	2309	1	cytb		20.71	0.252768	0.243478	92	M. ilaeus (new lineage)	MZ362418	K2
10	MI792	Bulgaria	Cave 16	9a	1293	1	cytb		10.24	0.366197	0.283688	88	M. ilaeus (new lineage)	MZ362419	K2
11	MI797	Bulgaria	Cave 16	10	372	0		low cov		0.163265	0.351351				K10
12	MI798	Bulgaria	Cave 16	10	365	0		low cov		n.a.	n.a.				K7
13	MI799	Bulgaria	Cave 16	10	102	0		low cov		n.a.	n.a.				K7
14	MI807	Bulgaria	Cave 16	9	6717	1	4.3 kb		41.59	0.239873	0.228526	94	M. arvalis		K6
15	MI808	Bulgaria	Cave 16	9	2296	1	4.3 kb		12.38	0.283976	0.283019	86	M. arvalis		K1
16	MI809	Bulgaria	Cave 16	9	457	0		low cov		n.a.	n.a.				K3
17	MI810	Bulgaria	Cave 16	9	1009	1	cytb		9.02	0.259259	0.251208	85	M. ilaeus (new lineage)	MZ362420	K3
18	MI811	Bulgaria	Cave 16	9	650	0		low cov		n.a.	n.a.				K3
19	MI909	Ukraine	EBH Ba2	C1 (5) -4,7-4,8 N 495	16071	1	cytb		145.02	0.261791	0.232262	108	M. ilaeus (new lineage)	MZ362421	K7
20	MI910	Ukraine	EBH Ba2	C1 (5) -4,7-4,8 N 495	4991	1	cytb		36.65	0.179909	0.233236	103	M. ilaeus (new lineage)	MZ362422	K7
21	MI911	Ukraine	EBH Ba2	C1 (5) -4,7-4,8 N 495	14788	1	cytb		124.51	0.247829	0.237288	105	M. ilaeus (new lineage)	MZ362423	K7
22	MI912	Ukraine	EBH Ba2	N1129 D3 2,3-2,4m	1545	0		Pseudogenes/contamination							K10
23	MI913	Ukraine	EBH Ba2	N1129 D3 2,3-2,4m	no lib	0				n.a.	n.a.				K10
24	MI914	Ukraine	EBH Ba2	N1129 D3 2,3-2,4m	2284	0		Pseudogenes		0.196721	0.166667				K10
25	MI924	Ukraine	EBH Ba2	D2 170-190	3133	1	4.3 kb		17.86	0.202096	0.163735	100	M. obscurus		K10
26	MI927	Ukraine	EBH Ba2	C2 (2) -3.80-4,00m	4042	1	cytb		46.21	0.205128	0.232023	100	M. ilaeus (new lineage)	MZ362424	K10
27	MI929	Ukraine	EBH Ba2	B2 (δ) 3,80-3,90	1518	0		Pseudogenes/contamination		0.21256	0.16307				K10
28	MI1188	Bulgaria	Bacho Kiro	4b	5492	1	mtDNA		29.84	0.156028	0.161972	90	M. subterraneus		K6
29	MI1189	Bulgaria	Bacho Kiro	4b	48	0		low cov		n.a.	n.a.				K6
30	MI1190	Bulgaria	Bacho Kiro	7/6b	1654	0		Pseudogenes/contamination		n.a.	n.a.				K6
31	MI1191	Bulgaria	Bacho Kiro	7/6b	3804	1	cytb		25.43	0.27112	0.259398	84	M. ilaeus (new lineage)	MZ362411	K6
32	MI1192	Bulgaria	Bacho Kiro	7/6b	1468	0		Pseudogenes/contamination		0.204724	0.208633				K1
33	MI1193	Bulgaria	Bacho Kiro	6a/7	6447	0		Pseudogenes/contamination		0.204981	0.159596				K4
34	MI1194	Bulgaria	Bacho Kiro	6a/7	11794	1	4.3 kb		63.75	0.254237	0.278535	80	M. arvalis		K4
35	MI1195	Bulgaria	Bacho Kiro	6a/7	3133	1	4.3 kb		17.52	0.100559	0.205128	86	M. arvalis		K4
36	MI2400	Ukraine	EBH Ba2	D2, 170-190	1322	1	cytb		10.81	0.228464	0.185185	105	M. ilaeus (new lineage)	MZ362412	K1
37	MI2401	Ukraine	EBH Ba2	D2, 170-190	1069	1	cytb		8.69	0.13253	0.204255	106	M. ilaeus (new lineage)	MZ362413	K1
38	MI2402	Ukraine	EBH Ba2	D2, 170-190	14387	1	4.3 kb		81.31	0.219488	0.191697	111	M. obscurus		K1
39	MI2403	Ukraine	EBH Ba2	D2, 170-190	15073	1	4.3 kb		82.36	0.218461	0.211254	107	M. obscurus		K1
40	MI2405	Ukraine	EBH Ba2	N8 b2 3,80-3,90	3090	1	cytb		32.81	0.195822	0.211382	101	M. ilaeus (new lineage)	MZ362414	K1
41	MI2406	Ukraine	EBH Ba2	C2a 3,80-4,00	5070	1	cytb		53.49	0.277266	0.291239	95	M. ilaeus (new lineage)	MZ362415	K1
42	MI2706	Bulgaria	Bacho Kiro	5c	188	0		low cov		n.a.	n.a.				K5
43	MI2707	Bulgaria	Bacho Kiro	5c	94	0		low cov		n.a.	n.a.				K5
44	MI2708	Bulgaria	Bacho Kiro	4a	58	0		low cov		n.a.	n.a.				K5
45	MI2709	Bulgaria	Bacho Kiro	4a	78	0		low cov		n.a.	n.a.				K5
46	MI2710	Bulgaria	Bacho Kiro	1	254	0		low cov		n.a.	n.a.				K5
47	MI2711	Bulgaria	Bacho Kiro	1	36	0		low cov		n.a.	n.a.				K5
48	MI074	Poland	Obłazowa WE	IIIa	8377	1	4.3 kb		44.47	0.28	0.28	96	M. arvalis		K8
49	MI1163	Poland	Obłazowa 2	na	2057	1	4.3 kb		11.33	0.19	0.21	86	M. arvalis		K6
Modern specimens
1	WM020	Kyrgyzstan	Bulak; Keklik Too	M-5955	4806	1	mtDNA		32.16	n.a.	n.a.	n.a.2	M. ilaeus	MZ362409
2	WM021	Kyrgyzstan	Balkash	M-5957	29561	1	mtDNA		228.04	n.a.	n.a.	n.a.2	M. ilaeus	MZ362410
3	WM022	Kyrgyzstan	Balkash	M-5958	23214	1	mtDNA		157.51	n.a.	n.a.	n.a.2	M. ilaeus	MZ362410
4	WM023	Kyrgyzstan	Balkash	M-5959	30308	1	mtDNA		207.72	n.a.	n.a.	n.a.2	M. ilaeus	MZ362410
DNA extraction blanks
	Blank	# reads	#duplicates	# mapper reads	# unique reads mapped to mtDNA (mapQ>=30)	notes
	K1	81182	23	24	1
	K2	32102	0	0	0
	K3	47027	42	67	25
	K4	51627	6	3	3
	K5	12432	54	62	8	not visble on gel
	K6	49383	0	1	1
	K7	592904	2	5	3
	K8	6513	87	89	2	not visble on gel
	K9	0	0	0	0	not visble on gel
	K10	5831	0	1	1	not visble on gel
1- fragments called
cytb - 1143 bp, positions 14125 - 15267 acc. to NC_038176.1
4.3 kb - 4293 bp; positions 12001 - 16282 acc. to NC038176.1
mtDNA - mtDNA genome
2 - Single End sequenicng molecule length estimation not possible

## Sheet: Table S2
Table S2. Sequences used in phylogenetic analyses
Specimen	Species	Locality	used in Beast	Age (years BP) used in Beast	Bases recovered	Fraction of cytochrome b recovered	Reference	Notes
MI1191	M. ilaeus (new lineage)	Bacho Kiro, Bulgaria	1	36967	1143	1	This study
MI768	M. ilaeus (new lineage)	Cave 16, Bulgaria	0	-	1139	0.9965	This study
MI792	M. ilaeus (new lineage)	Cave 16, Bulgaria	0	-	1143	1	This study
MI791	M. ilaeus (new lineage)	Cave 16, Bulgaria	0	-	1143	1	This study
MI810	M. ilaeus (new lineage)	Cave 16, Bulgaria	0	-	1066	0.932633	This study
MI785	M. ilaeus (new lineage)	Cave 16, Bulgaria	0	-	1136	0.993876	This study
MI909	M. ilaeus (new lineage)	EBH, Crimea	0	-	1143	1	This study
MI910	M. ilaeus (new lineage)	EBH, Crimea	0	-	1143	1	This study
MI911	M. ilaeus (new lineage)	EBH, Crimea	0	-	1143	1	This study
MI927	M. ilaeus (new lineage)	EBH, Crimea	0	-	1142	0.999125	This study
MI2400	M. ilaeus (new lineage)	EBH, Crimea	1	15000	1142	0.999125	This study
MI2401	M. ilaeus (new lineage)	EBH, Crimea	1	15000	1082	0.946632	This study
MI2405	M. ilaeus (new lineage)	EBH, Crimea	0	-	1142	0.999125	This study
MI2406	M. ilaeus (new lineage)	EBH, Crimea	0	-	1143	1	This study
WM021 (AY513809)	M. ilaeus	Balkash, Kyrgyzstan	1	0	1143	1	This study
WM020	M. ilaeus	Bulak, Keklik Too, Kyrgyzstan	1	0	1143	1	This study
KX581066	M. transcaspicus	Khorasan, Iran	1	0	1138	0.995626	Mahmoudi et al. 2017
KX581067	M. transcaspicus	Khorasan, Iran	1	0	1138	0.995626	Mahmoudi et al. 2017
KX581068	M. transcaspicus	Khorasan, Iran	1	0	1138	0.995626	Mahmoudi et al. 2017
KX581071	M. transcaspicus	Khorasan, Iran	1	0	1138	0.995626	Mahmoudi et al. 2017
KX581072	M. transcaspicus	Khorasan, Iran	1	0	1096	0.95888	Mahmoudi et al. 2017
KX581074	M. transcaspicus	Khorasan, Iran	1	0	1096	0.95888	Mahmoudi et al. 2017
KX581075	M. transcaspicus	Bamian, Afganistan	1	0	1094	0.95713	Mahmoudi et al. 2017
MI1188	M. subterraneus	Bacho Kiro, Bulgaria	0	-	1143	1	This study
AY513833	M. subterraneus	﻿Ciglikara, Turkey	0	-	1143	1	﻿Jaarola et al. 2004
AY513834	M. subterraneus	﻿Ciglikara, Turkey	0	-	1143	1	﻿Jaarola et al. 2004
AY513832	M. subterraneus	Seli, Greece	0	-	1143	1	﻿Jaarola et al. 2004
GQ352468	M. socialis	Kalmykia, Russia	0	-	1140	0.997375	Bannnikova et al. 2010
AY513831	M. socialis	Reine, Iran	0	-	1143	1	﻿Jaarola et al. 2004
AY513821	M. rosiamuridionalis	Istanbul, Turkey	1	0	1143	1	﻿Jaarola et al. 2004
AY513823	M. rosiamuridionalis	﻿Kangal-Sivas, Turkey	1	0	1143	1	﻿Jaarola et al. 2004
AY513819	M. rosiamuridionalis	﻿Kauhava, Finland	1	0	1143	1	﻿Jaarola et al. 2004
AY513822	M. rosiamuridionalis	﻿Kayseri, Turkey	1	0	1143	1	﻿Jaarola et al. 2004
KU957995	M. rosiamuridionalis	Krasnodar Region, Russia	1	0	1140	0.997375	Stojak et. al 2016
KU957996	M. rosiamuridionalis	Krasnodar Region, Russia	1	0	1140	0.997375	Stojak et. al 2016
KX380179	M. rosiamuridionalis	Sfantu Gheorghe, Romania	1	0	1143	1	Stojak et. al 2016
AY513820	M. rosiamuridionalis	﻿Svalbard, Norway	1	0	1143	1	﻿Jaarola et al. 2004
KX380182	M. rosiamuridionalis	Tarutine, Ukraine	1	0	1143	1	Stojak et. al 2016
KX380184	M. rosiamuridionalis	Tarutine, Ukraine	1	0	1143	1	Stojak et. al 2016
KX380185	M. rosiamuridionalis	Tarutine, Ukraine	1	0	1143	1	Stojak et. al 2016
KX380181	M. rosiamuridionalis	Ukraine	1	0	1143	1	Stojak et. al 2016
FR865415	M. obscurus	Aytuar, Russia	1	0	1143	1	Tougard et al. 2013
FR865416	M. obscurus	Aytuar, Russia	1	0	1143	1	Tougard et al. 2013
FR865417	M. obscurus	Aytuar, Russia	1	0	1143	1	Tougard et al. 2013
FR865419	M. obscurus	Aytuar, Russia	1	0	1143	1	Tougard et al. 2013
FR865420	M. obscurus	Aytuar, Russia	1	0	1143	1	Tougard et al. 2013
FR865423	M. obscurus	Aytuar, Russia	1	0	1143	1	Tougard et al. 2013
FR865427	M. obscurus	Aytuar, Russia	0	-	1143	1	Tougard et al. 2013
FR865408	M. obscurus	Bagdasan, Turkey	1	0	1143	1	Tougard et al. 2013
FR865410	M. obscurus	Bagdasan, Turkey	1	0	1143	1	Tougard et al. 2013
FR865393	M. obscurus	Baihaba, China	1	0	1143	1	Tougard et al. 2013
FR865395	M. obscurus	Baihaba, China	1	0	1143	1	Tougard et al. 2013
FR865397	M. obscurus	Baihaba, China	1	0	1143	1	Tougard et al. 2013
FR865429	M. obscurus	Bredy, Russia	1	0	1143	1	Tougard et al. 2013
U544721	M. obscurus	Chernobyl, Ukraine	1	0	1143	1	Baker et al.. 1996
U544741	M. obscurus	Chernobyl, Ukraine	1	0	1143	1	Baker et al.. 1996
U544951	M. obscurus	Chernobyl, Ukraine	1	0	1143	1	Baker et al.. 1996
AY220762	M. obscurus	Crimea, Ukraine	1	0	1143	1	Haynes et al. 2003
MI2402	M. obscurus	EBH, Crimea	0	-	1143	1	This study
MI2403	M. obscurus	EBH, Crimea	0	-	1143	1	This study
MI924	M. obscurus	EBH, Crimea	0	-	1143	1	This study
FR865413	M. obscurus	Erence, Turkey	1	0	1143	1	Tougard et al. 2013
MK107998	M. obscurus	Erzurum, Turkey	1	0	1143	1	Polat et al. 2019
FR865400	M. obscurus	Narati, China	1	0	1143	1	Tougard et al. 2013
FR865404	M. obscurus	Narati, China	1	0	1143	1	Tougard et al. 2013
FR865406	M. obscurus	Narati, China	1	0	1143	1	Tougard et al. 2013
FR865407	M. obscurus	Narati, China	1	0	1143	1	Tougard et al. 2013
AY220760	M. obscurus	﻿Ninotsminda, Georgia	1	0	1143	1	Haynes et al. 2003
KX581044	M. obscurus	﻿NW Elburz Mts. Tabriz, Iran	1	0	1141	0.99825	Mahmoudi et al. 2017
KX581047	M. obscurus	﻿NW Elburz Mts. Tabriz, Iran	1	0	1141	0.99825	Mahmoudi et al. 2017
KX581048	M. obscurus	﻿NW Elburz Mts. Tabriz, Iran	1	0	1141	0.99825	Mahmoudi et al. 2017
KX581049	M. obscurus	﻿NW Elburz Mts. Tabriz, Iran	1	0	1141	0.99825	Mahmoudi et al. 2017
KX581051	M. obscurus	﻿NW Elburz Mts. Tabriz, Iran	1	0	1141	0.99825	Mahmoudi et al. 2017
KX581052	M. obscurus	﻿NW Elburz Mts. Tabriz, Iran	1	0	1141	0.99825	Mahmoudi et al. 2017
FR865411	M. obscurus	Sirbasan, Turkey	1	0	1143	1	Tougard et al. 2013
KX581043	M. obscurus	Tabriz, Iran	1	0	1141	0.99825	Mahmoudi et al. 2017
KX581042	M. obscurus	Tabriz, Iran	1	0	1141	0.99825	Mahmoudi et al. 2017
MN183143	M. obscurus	Xinjiang, China	1	0	1143	1	Chen et al. 2019
KX581062	M. mystacinus	﻿NE Elburz Mts. Golestan, Iran	1	0	1096	0.95888	Mahmoudi et al. 2017
KX581063	M. mystacinus	﻿NE Elburz Mts. Golestan, Iran	1	0	1096	0.95888	Mahmoudi et al. 2017
KX581054	M. mystacinus	﻿West Elburz Mts. Zanjan, Iran	1	0	1096	0.95888	Mahmoudi et al. 2017
KX581056	M. mystacinus	﻿West Elburz Mts. Zanjan, Iran	1	0	1096	0.95888	Mahmoudi et al. 2017
KX581057	M. mystacinus	﻿West Elburz Mts. Zanjan, Iran	1	0	1096	0.95888	Mahmoudi et al. 2017
KX581060	M. mystacinus	﻿West Elburz Mts. Zanjan, Iran	1	0	1096	0.95888	Mahmoudi et al. 2017
KX581061	M. mystacinus	﻿West Elburz Mts. Zanjan, Iran	1	0	1096	0.95888	Mahmoudi et al. 2017
MG721550	M. kermanensis	Sardueh, Iran	1	0	982	0.859143	﻿Golenishchev et al. 2018
MG721549	M. kermanensis	Sardueh, Iran	1	0	832	0.727909	﻿Golenishchev et al. 2018
AY513806	M. guntheri	Israel	0	-	1143	1	﻿Jaarola et al. 2004
AY513794	M. dogramacii	﻿Amasya, Turkey	0	-	1143	1	﻿Jaarola et al. 2004
AY513795	M. dogramacii	﻿Boyalı Koyu-Amasya, Turkey	0	-	1143	1	﻿Jaarola et al. 2004
MI1195	M. arvalis	Bacho Kiro, Bulgaria	0	-	1143	1	This study
MI1194	M. arvalis	Bacho Kiro, Bulgaria	0	-	1143	1	This study
MI1371	M. arvalis	﻿Bridget Pot, Great Britain	1	11125	1110	0.971129	Baca et al.., 2020
MI376	M. arvalis	Býčí skala, Czechia	1	11249	1143	1	Baca et al.., 2020
MI378	M. arvalis	Býčí skala, Czechia	1	9853	1143	1	Baca et al.., 2020
MI807	M. arvalis	Cave 16, Bulgaria	0	-	1143	1	This study
MI808	M. arvalis	Cave 16, Bulgaria	0	-	1142	0.999125	This study
KX380030	M. arvalis	Dimitrovgrad, Serbia	1	0	1143	1	Stojak et. al 2016
MI659	M. arvalis	﻿El Mirador, Spain	1	8983	1143	1	Baca et al.., 2020
MI1285	M. arvalis	﻿El Portalon, Spain	1	21019	1139	0.9965	Baca et al.., 2020
MI1286	M. arvalis	﻿El Portalon, Spain	1	19984	1029	0.900262	Baca et al.., 2020
GU190558	M. arvalis	Eure-et-Loir, France	1	0	1143	1	Martinkova et al. 2013
NC038176	M. arvalis	Germany	1	0	1143	1	Folkertsma et al. 2018
AY220777	M. arvalis	Goettingen, Germany	1	0	1143	1	Haynes et al. 2003
KP255593	M. arvalis	Januszno, Poland	1	0	1143	1	Stojak et. al 2015
KX380033	M. arvalis	Knjaževac, Serbia	1	0	1143	1	Stojak et. al 2016
KX380034	M. arvalis	Knjaževac, Serbia	1	0	1143	1	Stojak et. al 2016
KP255489	M. arvalis	Kryńszczak, Poland	1	0	1143	1	Stojak et. al 2015
AY220789	M. arvalis	Mantet, Spain	1	0	1143	1	Haynes et al. 2003
MI1337	M. arvalis	Muráň 3, Slovakia	1	13988	1143	1	Baca et al.., 2020
KP255597	M. arvalis	Nowy Dwór Mazowiecki, Poland	1	0	1143	1	Stojak et. al 2015
MI074	M. arvalis	Oblazowa WE, Poland	1	14681	1143	1	This study
MI1163	M. arvalis	Obłazowa 2, Poland	1	40527	1143	1	This study
GU190449	M. arvalis	Orkney, Great Britain	1	0	1143	1	Martinkova et al. 2013
GU190455	M. arvalis	Orkney, Great Britain	1	0	1143	1	Martinkova et al. 2013
AY220780	M. arvalis	Orkney, Great Britain	1	0	1143	1	Haynes et al. 2003
GU190605	M. arvalis	Pas-de-Calais, France	1	0	1143	1	Martinkova et al. 2013
AY220766	M. arvalis	Trento, Italy	1	0	1143	1	Haynes et al. 2003
MI1368	M. arvalis	﻿Trou Al’Wesse, Belgium	1	30078	1143	1	Baca et al.., 2020
MI1359	M. arvalis	﻿Trou Al’Wesse,Belgium	1	28770	1139	0.9965	Baca et al.., 2020
KX380143	M. arvalis	Trzebicz, Poland	1	0	1143	1	Stojak et. al 2015
GU190387	M. arvalis	Vall d'Aran, Spain	1	0	1143	1	Martinkova et al. 2013
AY220767	M. arvalis	Velke Kosihy, Slovakia	1	0	1143	1	Haynes et al. 2003
KP255506	M. arvalis	Żytkiejmy, Poland	1	0	1143	1	Stojak et. al 2015
KF218866	M. Agrestis	Ekse, Norway	0	-	1143	1	Herman et al. 2014
GU563197	M. agrestis	Loch Assynt, Grate Britain	0	-	1143	1	Herman & Searle, 2011
AY513847	Chionomys nivalis	﻿Prve Rohacske pleso lake, Slovakia	0	-	1143	1	﻿Jaarola et al. 2004
AY513845	Chionomys nivalis	Trento, Itally	0	-	1143	1	﻿Jaarola et al. 2004

## Sheet: Table S3
Table S3. Estimates of sequence divergence between species.
Mean divergence over sequence pairs between groups estimated using Tamura-Nei model. Estimates are below diagonal while S.E. are above diagonal.
	M. ilaeus (New lineage)	M. obscurus	M. arvalis	M. rossiemuridionalis	M. mystacinus	M. transcaspicus	M. ilaeus (extant)
M. ilaeus (New lineage)		0.010	0.010	0.010	0.010	0.010	0.006
M. obscurus	0.089		0.005	0.007	0.008	0.009	0.010
M. arvalis	0.090	0.039		0.007	0.008	0.008	0.009
M. rossiemuridionalis	0.095	0.060	0.062		0.006	0.009	0.010
M. mystacinus	0.101	0.065	0.068	0.047		0.009	0.010
M. transcaspicus	0.100	0.072	0.071	0.087	0.080		0.010
M. ilaeus (extant)	0.048	0.088	0.085	0.087	0.095	0.094
Mean divergence over sequence pairs between groups estimated using p-distance. Estimates are below diagonal while S.E. are above diagonal.
	M. ilaeus (New lineage)	M. obscurus	M. arvalis	M. rossiemuridionalis	M. mystacinus	M. transcaspicus	M. ilaeus (extant)
M. ilaeus (New lineage)		0.0063	0.0066	0.0069	0.0073	0.0069	0.0060
M. obscurus	0.0819		0.0040	0.0061	0.0068	0.0070	0.0078
M. arvalis	0.0830	0.0374		0.0063	0.0064	0.0064	0.0079
M. rossiemuridionalis	0.0863	0.0564	0.0589		0.0050	0.0080	0.0074
M. mystacinus	0.0924	0.0615	0.0639	0.0453		0.0081	0.0077
M. transcaspicus	0.0915	0.0679	0.0665	0.0809	0.0748		0.0084
M. ilaeus (extant)	0.0463	0.0814	0.0789	0.0801	0.0872	0.0870
Mean divergence over sequence pairs between groups estimated using Tamura-Nei model. Estimates are below diagonal while S.E. are above diagonal.
Analysis based on 341 bp long mtDNA cytochrome b fragment
	M. arvalis	M. ilaeus (New lineage)	M. obscurus	M. rossiemuridionalis	M. mystacinus	M. ilaeus igromovi	M. transcaspicus	M. ilaeus (extant)
M. arvalis		0.0167	0.0099	0.0133	0.0116	0.0171	0.0147	0.0172
M. ilaeus (New lineage)	0.1019		0.0152	0.0198	0.0180	0.0171	0.0172	0.0162
M. obscurus	0.0507	0.0915		0.0115	0.0104	0.0176	0.0154	0.0176
M. rossiemuridionalis	0.0690	0.1104	0.0567		0.0084	0.0192	0.0168	0.0183
M. mystacinus	0.0614	0.0957	0.0463	0.0392		0.0171	0.0158	0.0163
M. ilaeus igromovi	0.0985	0.0834	0.0983	0.1011	0.0910		0.0181	0.0078
M. transcaspicus	0.0809	0.1020	0.0759	0.0902	0.0814	0.0982		0.0183
M. ilaeus (extant)	0.1012	0.0772	0.0971	0.1001	0.0942	0.0260	0.1042

## Sheet: Table S4
Table S4. Results of collagen quality assessement and radiocarbon dating.
R-EVA	Lab ID	Species DNA	Country	Site	Layer	Sampled for 14C (mg)	Collagen yield (mg)	Collagen yield (%)	δ13C	δ15N	C%	N%	C:N	14C method	AMS lab code	C14 age BP	error	68,3% cal BP		95% cal BP		Median
																		from	to	from	to
3489	MI074	M. arvalis	Poland	Obłazowa (Western Entrance)	IIIa	108.7	5.5	5.1	-20.826	1.951	43.4606	15.0349	3.37101	graphite	ETH-105987	12486.4	25.7094	14930	14560	14990	14460	14680
3502	MI1163	M. arvalis	Poland	Obłazowa 2	-	49	1.7	3.5	-21.8859	3.59399	37.7369	13.15	3.34661	graphite	ETH-110550	35369.4	302.284	40900	40200	41110	39850	40530
3503	MI1191	M. ilaeus	Bulgaria	Bacho Kiro	7/6b	77.1	2.4	3.1	-20.6225	9.71776	40.0639	14.0466	3.32619	CO2	ETH-110551	32477.1	505.061	37510	36250	38880	35940	36970

## Sheet: Table S5
Table S5. Results of the BETS analysis. Marginal Likelihood Estimates (MLE) of the tested models and their comparison.
	ID	Description	Replicate	logL	mean LogL
	Moedl I	Tips; strict clock	Rep I	-5379.95	-5377.76
			Rep II	-5375.57
	Model II	Tips; UCLN clock	Rep I	-5391.12	-5387.51
			Rep II	-5387.93
	Model III	No tips; strict clock	Rep I	-5387.42	-5389.53
			Rep II	-5387.61
	Model IV	No tips; UCLN clock	Rep I	-5385.98	-5385.3
			Rep II	-5384.62
	Comprison		2lnBF
	Model I vs Model II		19.5168
	Model I vs Model III		23.5383
	Model I vs Model IV		15.0881

## Sheet: Table S6
Table S6. Results of date randomisation test.
Dataset	clock.rate
	95% HPD		mean
Real dataset	1.8204e-07	7.2413e-08	1.2455e-07
randomization 1	5.24305e-08	4.73187e-16	2.20015e-08
randomization 2	6.42731e-09	9.18902e-28	1.04175e-09
randomization 3	5.24463e-08	8.61751e-12	2.36651e-08
randomization 4	3.17989e-08	2.60465e-14	9.80454e-09
randomization 5	9.79317e-09	5.12428e-24	1.45338e-09
randomization 6	3.59292e-08	3.06297e-14	1.2731e-08
randomization 7	4.11508e-11	6.48612e-30	2.04509e-11
randomization 8	3.91637e-08	1.24965e-16	1.45882e-08
randomization 9	1.0915e-08	1.65574e-28	1.71472e-09
randomization 10	2.894e-08	2.98243e-16	8.35939e-09
randomization 11	5.86341e-09	2.82932e-30	9.79282e-10
randomization 12	9.0598e-09	5.14018e-17	1.53935e-09
randomization 13	3.80382e-08	1.36554e-16	1.14562e-08
randomization 14	2.59134e-08	1.60048e-23	6.21431e-09
randomization 15	4.71016e-08	5.04404e-14	1.50493e-08		Comparison of clock rates obtained using real (1) and randomised (2-21) datasets.
randomization 16	4.18177e-08	2.34088e-17	1.47489e-08
randomization 17	4.13022e-08	9.32222e-19	1.35906e-08
randomization 18	1.00826e-08	2.29136e-25	1.40569e-09
randomization 19	6.3676e-08	9.04969e-09	3.63656e-08
randomization 20	1.60593e-08	2.8457e-17	3.31123e-09

## Sheet: Table S7
Table S7. Measurements of vole's m1 teeth
Specimen ID	Site	Stratigraphy	Species DNA	L	A	La	Li	A/L*100	La/Li*100
MI1191	Bacho Kiro		M. ilaeus	3.04	1.62	0.49	0.64	53.3	76.6
MI768	Cave 16		M. ilaeus	3.16	1.87	0.44	0.65	59.2	67.7
MI785	Cave 16		M. ilaeus	3.2	1.72	0.44	0.64	53.8	68.8
MI791	Cave 16		M. ilaeus	3.31	1.86	0.44	0.63	56.2	69.8
MI792	Cave 16		M. ilaeus	3.1	1.62	0.46	0.62	52.3	74.2
MI810	Cave 16		M. ilaeus	3.14	1.77	0.48	0.56	56.4	85.7
MI909	Emine-Bair-Khosar		M. ilaeus	2.87	1.52	0.46	0.61	53	75.4
MI910	Emine-Bair-Khosar		M. ilaeus	damaged no measurements taken
MI911	Emine-Bair-Khosar		M. ilaeus	2.8	1.59	0.44	0.57	56.8	77.2
MI927	Emine-Bair-Khosar		M. ilaeus	2.71	1.49	0.43	0.56	55	76.8
MI2400	Emine-Bair-Khosar		M. ilaeus	2.6	1.35	0.36	0.54	51.9	66.7
MI2401	Emine-Bair-Khosar		M. ilaeus	2.53	1.35	0.41	0.52	53.4	78.8
MI2405	Emine-Bair-Khosar		M. ilaeus	2.74	1.51	0.35	0.57	55.1	61.4
MI2406	Emine-Bair-Khosar		M. ilaeus	2.74	1.49	0.36	0.55	54.4	65.5
MI807	Cave 16		M. arvalis	3.04	1.69	0.47	0.68	55.5921	69.1176
MI808	Cave 16		M. arvalis	3.01	1.72	0.42	0.51	57.1429	82.3529
MI1194	Bacho Kiro		M. arvalis	2.87	1.6	0.35	0.55	55.7491	63.6364
MI1195	Bacho Kiro		M. arvalis	2.72	1.44	0.4	0.54	52.9412	74.0741
MI924	Emine-Bair-Khosar		M. arvalis obscurus	2.64	1.38	0.39	0.54	52.2727	72.2222
MI2402	Emine-Bair-Khosar		M. arvalis obscurus	2.33	1.47	0.27	0.52	63.0901	51.9231
MI2403	Emine-Bair-Khosar		M. arvalis obscurus	2.52	1.33	0.36	0.54	52.7778	66.6667
